# Supplementary material for: SpolPred: rapid and accurate prediction of Mycobacterium tuberculosis spoligotypes from short genomic sequences
Source: Bioinformatics. 2012 Sep 26;28(22):2991–3. doi: 10.1093/bioinformatics/bts544 (PMC3496340; doi:10.1093/bioinformatics/bts544)
Supplement: Supplementary Data [file supp_bts544_Supplementary_Table_1.xlsx]

## Sheet: Sheet1
LABNO	Run	Lane	Tag	PTID	PRCDT	AFB_AR	C_LDTP	Other LABNO for PTID been spoligo'd (PRCDT)	STM	INH	RMP	EMB	PZA	OFL	Octal Code	SIT	Experimental Spol	Spol (predicted by software)	Predicted Spoligotype	De novo assembly predicted spoligotype
7494	6280	6	1	A70011	2003-07-15	4+	2	7493 (15Jul03), 7513 (17Jul03), 7514 (17Jul03): all have same spol which is difft to 2004 isolates, 777737606060760 Orphan (unique)	S	S	S	S	S					0	777737606060760	Not performed
7516	6280	6	2	A70011	2003-07-17	4+	6											0	777737606060760	777737606060760
8484	6280	6	5	A70011	2003-10-16	1+	39											0	777737606060760	777737606060760
8485	6280	6	6	A70011	2003-10-16	1+	24											0	777737606060760	777737606060770
12998	6280	7	6	A70011	2004-07-30	NS	24		R	R	R	R	R	S	000000007760771	4	LAM3&S convergent	LAM3&S convergent	000000007760771	000000007760771
13506	6280	7	8	A70011	2004-08-31	NS	34		R	R	R	R	R	S	000000007760771	4	LAM3&S convergent	LAM3&S convergent	000000007760771	000000007760771
17968	6280	8	10	A70012	2005-05-27	3+	14	7525 (17Jul03), 7537 (18Jul03): both LAM11_ZWE (SIT 1549)	S	R	R	R	S	S				LAM11_ZWE	775777606060731	775777606060731
8078	6280	6	3	A70067	2003-09-13	4+	4		S	S	S	S	S		700377740003771	288	CAS2	CAS2	700377740003771	700377740003771
11349	6280	7	3	A70067	2004-04-30	2+	10		S	R	R	R	R	S				O	777777775760731	777777775760731
8293	6280	6	4	A70086	2003-10-02	4+	3		R	R	R	R	R		717776777760771	O	O	O	717776777760771	717776777760771
20147	6180	1	5	A70088	2005-10-18	2+	10	8298 (02Oct03), 20149 (18Oct05): both T2 (SIT 52)	S	R	R	R	R	S	777777777760731	52	T2	T2	777777777760731	777777777760731
8962	6280	6	7	A70136	2003-11-14	4+	7		S	S	S	S	S		703777740003771	26	CAS1_DELHI	CAS1_DELHI	703777740003771	703777740003771
13046	6280	7	7	A70136	2004-08-03	4+	1		S	R	S	R	S	S	703777740003771	26	CAS1_DELHI	CAS1_DELHI	703777740003771	Not performed
15354	6280	8	4	A70136	2004-12-21	4+	5		S	R	R	R	S	S	703777740003771	26	CAS1_DELHI	CAS1_DELHI	703777740003771	Not performed
9079	6280	6	8	A70144	2003-11-24	4+	7		S	R	R	R	S	S	700377740003771	288	CAS2	CAS2	700377740003771	700377740003771
11165	6280	7	1	A70144	2004-04-20	4+	1		S	R	R	R	R	S				CAS2	700377740003771	700377740003771
9705	6280	6	9	A70170	2004-01-09	4+	2		R	R	R	R	R		775777606060731	1549	LAM11_ZWE	LAM11_ZWE	775777606060731	775777606060731
10163	6280	6	10	A70196	2004-02-16	4+	5		S	R	R	S	S	S	477777777413771	126	EAI5	EAI5	477777777413771	477777777413771
11112	6280	6	11	A70250	2004-04-16	3+	11		S	R	R	S	R		777777777760771	53	T1	T1	777777777760771	777777777760771
11316	6280	7	2	A70260	2004-04-29	4+	1		R	R	R	R	R	S	000000007760771	4	LAM3&S convergent	LAM3&S convergent	000000007760771	000000007760771
11560	6280	7	4	A70280	2004-05-12	3+	4		S	R	R	R	S	S	703377400001771	21	CAS1_KILI	CAS1_KILI	703377400001771	703377400001771
12726	6280	7	5	A70329	2004-07-16	4+	33		R	R	R	R	S	S	777777777760731	52	T2	T2	777777777760731	777777777760731
20132	6180	1	4	A70376	2005-10-17	4+	1		R	R	R	R	R	S	777777777760731	52	T2	T2	777777777760731	777777777760731
13758	6280	7	9	A70387	2004-09-15	4+	1		S	R	R	R	S	S	777777777760731	52	T2	T2	777777777760731	777777777760731
14590	6280	7	10	A70416	2004-11-05	4+	1		S	R	R	S	S	S	777767601560751	O	O	EAI5	777777603560771	777777603560771
14934	6280	8	1	A70428	2004-11-29	3+	5		R	R	R	R	S	S	703367400001771	21	CAS1_KILI	CAS1_KILI	703377400001771	703377400001771
15146	6280	8	2	A70441	2004-12-10	3+	5		R	R	R	S	S	S	777777606060771	59	LAM11_ZWE	LAM11_ZWE	777777606060771	777777606060771
15196	6280	8	3	A70448	2004-12-14	2+	12		R	R	R	R	S	S	777777403760731	O	O	O	777777403760731	777777403760731
17744	6280	8	9	A70451	2005-05-13	2+	2	15510 (06Jan05): same as 17744	R	R	R	R	S	S	703777740003771	26	CAS1_DELHI	CAS1_DELHI	703777740003771	Not performed
15703	6280	8	5	A70458	2005-01-13	4+	1		R	R	R	R	R	S	717776777760771	O	O	O	717776777760771	717776773760771
16179	6280	8	6	A70480	2005-02-10	4+	4		R	R	R	S	S	S	777777777760771	53	T1	T1	777777777760771	777777777760771
16488	6280	8	7	A70490	2005-03-02	3+	3								703777740003771	26	CAS1_DELHI	CAS1_DELHI	703777740003771	703777740003771
17049	6280	8	8	A70501	2005-04-05	4+	1		R	R	R	R	R	R	703777740003771	26	CAS1_DELHI	CAS1_DELHI	703777740003771	Not performed
21990	6180	1	9	A70547	2006-02-27	3+	6		R	R	R	R	R	S	777777606060771	59	LAM11_ZWE	LAM11_ZWE	777777606060771	777777606060771
18730	6180	1	1	A70555	2005-07-14	4+	2		S	R	R	R	S	S	777777607760771	42	LAM9	LAM9	777777607760771	777777607760771
19381	6180	1	2	A70582	2005-08-30	2+	17								777777606060771	59	LAM11_ZWE	LAM11_ZWE	777777606060771	777777606060771
19744	6180	1	3	A70596	2005-09-20	3+	21								637774777760730	420	T2	T2	637774777760730	Not performed
20391	6180	1	6	A70620	2005-11-07	4+	3		S	R	R	R	R	R	777777477760771	451	H37Rv	H37Rv	777777477760771	Not performed
21231	6180	1	7	A70645	2006-01-05	4+	4		R	R	R	R	R	S	777777777760771	53	T1	T1	777777777760771	777777777760771
21429	6180	1	8	A70655	2006-01-17	4+	1		S	R	R	R	S	S	703767600001771	O	O	CAS	703777600001771	703777600001771
22086	6180	2	1	A70657	2006-03-08	3+	12		R	R	R	R	R	S	000000000003771	1	BEIJING	BEIJING	000000000003771	000000000003771
22030	6180	1	10	A70659	2006-03-01	4+	2		S	R	R	R	R	S	777777606060771	59	LAM11_ZWE	LAM11_ZWE	777777606060771	777777606060771
22140	6180	2	2	A70661	2006-03-09	4+	1		R	R	R	R	R	S	777777777760771	53	T1	T1	777777777760771	777777777760771
25338	6180	2	3	A70730	2006-08-04	4+	4	30175 (09Mar07): same as 25338	S	R	R	R	R	S	777777777760731	52	T2	T2	777777777760731	777777777760731
26476	6180	2	4	A70757	2006-09-15	4+	4		R	R	R	R	R	S	777777777760731	52	T2	T2	777777777760731	777777777760731
26697	6180	2	5	A70762	2006-09-22	4+	4		R	R	R	R	S	S	777777403760731	O	O	O	777777403760731	777777403760731
26786	6180	2	6	A70763	2006-09-26	4+	3		R	R	S	S	S	S	777756777760771	302	X1	X1	777756777760771	777756773760771
30846	6180	2	10	A70763	2007-04-18	4+	7		R	R	R	S	S	S	777746777760771	1721	X1	X1	777756777760771	777756777760771
27130	6180	2	7	A70769	2006-10-11	4+	4		R	R	R	S	S	S	700367700003771	O	O	CAS2	700377740003771	700377740003771
27495	6180	2	8	A70780	2006-10-25	3+	3		S	R	R	R	S	S	700377740003771	288	CAS2	CAS2	700377740003771	700377740003771
27927	6180	2	9	A70785	2006-11-15	4+	3		R	R	R	R	R	S	000000007760731	125	T2	T2	000000007760731	000000007760731

## Sheet: Sheet2
	Experimental Results				SpolPred Results				De novo assembly Results
Isolate number	Octal Code	SIT number	Spoligotype		Octal Code	SIT number	Spoligotype		Octal Code	SIT number	Spoligotype
18	477777777413771	126	EAI5		477777777413771	126	EAI5		477777777413771	126	EAI5
48	777746777760771	1721	X1		777756777760771	302	X1		777756777760771	302	X1
47	777756777760771	302	X1		777756777760771	302	X1		777756773760771	302	X1
10	717776777760771	2356	X1		717776777760771	2356	X1		717776777760771	2356	X1
30	717776777760771	2356	X1		717776777760771	2356	X1		717776773760771		O
38	777777477760771	451	T-H37Rv		777777477760771	451	T-H37Rv		777777477760771	451	T-H37Rv
25	777767601560751		O		777777603560771	228	T1		777777603560771	228	T1
35	777777607760771	42	LAM9		777777607760771	42	LAM9		777777607760771	42
27	777777606060771	59	LAM11_ZWE		777777606060771	59	LAM11_ZWE		777777606060771	59	LAM11_ZWE
34	777777606060771	59	LAM11_ZWE		777777606060771	59	LAM11_ZWE		777777606060771	59	LAM11_ZWE
42	777777606060771	59	LAM11_ZWE		777777606060771	59	LAM11_ZWE		777777606060771	59	LAM11_ZWE
36	777777606060771	59	LAM11_ZWE		777777606060771	59	LAM11_ZWE		777777606060771	59	LAM11_ZWE
2	Not determined				777737606060760		O		777737606060760		O
1	Not determined				777737606060760		O		777737606060760		O
3	Not determined				777737606060760		O		777737606060760		O
4	Not determined				777737606060760		O		777737606060770		O
17	775777606060731	1549	LAM11_ZWE		775777606060731	1549	LAM11_ZWE		775777606060731	1549	LAM11_ZWE
7	Not determined				775777606060731	1549	LAM11_ZWE		775777606060731	1549	LAM11_ZWE
31	777777777760771	53	T1		777777777760771	53	T1		777777777760771	53	T1
16	777777777760771	53	T1		777777777760771	53	T1		777777777760771	53	T1
39	777777777760771	53	T1		777777777760771	53	T1		777777777760771	53	T1
43	777777777760771	53	T1		777777777760771	53	T1		777777777760771	53	T1
20	000000007760771		O		000000007760771		O		000000007760771		O
51	000000007760731	125	LAM3		000000007760731	125	LAM3		000000007760731	125	LAM3
5	000000007760771		O		000000007760771		O		000000007760771		O
6	000000007760771		O		000000007760771		O		000000007760771		O
37	637774777760730	420	T2-Uganda		637774777760730	420	T2-Uganda		637774777760730	420	T2-Uganda
45	777777777760731	52	T2		777777777760731	52	T2		777777777760731	52	T2
9	Not determined				777777775760731	2867	T2		777777775760731	2867	T2
11	777777777760731	52	T2		777777777760731	52	T2		777777777760731	52	T2
22	777777777760731	52	T2		777777777760731	52	T2		777777777760731	52	T2
23	777777777760731	52	T2		777777777760731	52	T2		777777777760731	52	T2
44	777777777760731	52	T2		777777777760731	52	T2		777777777760731	52	T2
24	777777777760731	52	T2		777777777760731	52	T2		777777777760731	52	T2
46	777777403760731		O		777777403760731		O		777777403760731		O
28	777777403760731		O		777777403760731		O		777777403760731		O
41	000000000003771	1	BEIJING		000000000003771	1	BEIJING		000000000003771	1	BEIJING
40	703767600001771		O		703777600001771	356	CAS1_DELHI		703777600001771	356	CAS1_DELHI
32	703777740003771	26	CAS1_DELHI		703777740003771	26	CAS1_DELHI		703777740003771	26	CAS1_DELHI
29	703777740003771	26	CAS1_DELHI		703777740003771	26	CAS1_DELHI		703777740003771	26	CAS1_DELHI
33	703777740003771	26	CAS1_DELHI		703777740003771	26	CAS1_DELHI		703777740003771	26	CAS1_DELHI
14	703777740003771	26	CAS1_DELHI		703777740003771	26	CAS1_DELHI		703777740003771	26	CAS1_DELHI
12	703777740003771	26	CAS1_DELHI		703777740003771	26	CAS1_DELHI		703777740003771	26	CAS1_DELHI
13	703777740003771	26	CAS1_DELHI		703777740003771	26	CAS1_DELHI		703777740003771	26	CAS1_DELHI
21	703377400001771	21	CAS1_KILI		703377400001771	21	CAS1_KILI		703377400001771	21	CAS1_KILI
26	703367400001771	1675	CAS1_KILI		703377400001771	21	CAS1_KILI		703377400001771	21	CAS1_KILI
8	700377740003771	288	CAS2		700377740003771	288	CAS2		700377740003771	288	CAS2
49	700367700003771		O		700377740003771	288	CAS2		700377740003771	288	CAS2
50	700377740003771	288	CAS2		700377740003771	288	CAS2		700377740003771	288	CAS2
15	700377740003771	288	CAS2		700377740003771	288	CAS2		700377740003771	288	CAS2
16	Not determined				700377740003771	288	CAS2		700377740003771	288	CAS2
